# Supplementary material for: Correction: Aboriginal artefacts on the continental shelf reveal ancient drowned cultural landscapes in northwest Australia
Source: PLoS One. 2023 Jun 15;18(6):e0287490. doi: 10.1371/journal.pone.0287490 (PMC10270585; doi:10.1371/journal.pone.0287490)
Supplement: S1 File — (ZIP) [file pone.0287490.s001.zip]

Archive with 28 entries (28 files):
- README_captions.txt
- __MACOSX/._README_captions.txt
- README_code.txt
- __MACOSX/._README_code.txt
- S1_file.r
- __MACOSX/._S1_file.r
- S2_Fig.tiff
- __MACOSX/._S2_Fig.tiff
- S2_file.txt
- __MACOSX/._S2_file.txt
- S2_table.xls
- __MACOSX/._S2_table.xls
- S3_Fig.tiff
- __MACOSX/._S3_Fig.tiff
- S3_table.xlsx
- __MACOSX/._S3_table.xlsx
- S4_fig.tiff
- __MACOSX/._S4_fig.tiff
- S4_table.csv
- __MACOSX/._S4_table.csv
- S5_fig.tiff
- __MACOSX/._S5_fig.tiff
- S5_table.csv
- __MACOSX/._S5_table.csv
- S6_fig.tiff
- __MACOSX/._S6_fig.tiff
- S6_table.csv
- __MACOSX/._S6_table.csv
