# Supplementary material for: Correction: Aboriginal artefacts on the continental shelf reveal ancient drowned cultural landscapes in northwest Australia
Source: PLoS One. 2023 Jun 15;18(6):e0287490. doi: 10.1371/journal.pone.0287490 (PMC10270585; doi:10.1371/journal.pone.0287490)
Supplement: S1 File — (ZIP) [file pone.0287490.s001.zip › README_captions.txt]

These are the datasets that contributed to Benjamin et al. 2020 'Aboriginal artefacts on the continental shelf reveal ancient drowned cultural landscapes in northwest Australia'. (https://doi.org/10.1371/journal.pone.0233912)

S2_table: Location and size data for the 269 artefacts found in Cape Bruguieres Channel.

S3_table: Location data for the 47 artefacts listed in Table S1 of Benjamin et al. 2020.

S4_table: This dataset describes all artefacts recorded within sample areas on the Cape Bruguieres platform.


S5_table: Summary of artefact types found at Dolphin Island and Cape Bruguieres.

S6_table: Summary of artefacts found within various size classes at Dolphin Island and Cape Bruguieres.

S1_file: R code used to create figures

S2_file: Pearson's Chi-squared test output, and linear model for size sorting test.

S2_fig: Updated Fig 7. Residual plot for the chi-squared test of artefact sizes from the Cape Bruguieres platform (land) and channel (submerged) assemblages, using the ggcorrplot [64] package in R. Blue circles indicate an over-representation, and red circles indicate an underrepresentation.

S3_fig: Updated Fig 8. Residual plot for the chi-squared test of artefact types for the Cape Bruguieres artefacts, using the ggcorrplot package in R. Blue circles indicate an over-representation, and red circles indicate an under-representation.

S4_fig: Updated Fig 12. Cape Bruguieres Channel Assemblage size and location data demonstrate the absence of relationship between depth and artefact size. Plotted using the ggplot package in R.

S5_fig: Updated Fig 16. Assemblage histogram (%) of Size categories for the four assemblages from Cape Bruguieres channel (submerged) and platform (land) and Dolphin Island intertidal and land sites.

S6_fig: Updated Fig 17. Residual plot for the Pearson's chi-squared test of artefact sizes from the Cape Bruguieres and Dolphin Intertidal assemblages, using the ggcorrplot package in R. Blue circles indicate an over-representation, and red circles indicate an under-representation.
