# Supplementary material for: Correction: Aboriginal artefacts on the continental shelf reveal ancient drowned cultural landscapes in northwest Australia
Source: PLoS One. 2023 Jun 15;18(6):e0287490. doi: 10.1371/journal.pone.0287490 (PMC10270585; doi:10.1371/journal.pone.0287490)
Supplement: S1 File — (ZIP) [file pone.0287490.s001.zip › README_code.txt]

# Submerged Lithics from Cape Bruguieres - Murujuga (UPDATED 2023)

Statistics on submerged lithics in Cape Bruguieres Channel for Benjamin J, O’Leary M, McDonald J, Wiseman C, McCarthy J, Beckett E, et al. (2020) Aboriginal artefacts on the continental shelf reveal ancient drowned cultural landscapes in northwest Australia. PLoS ONE 15(7): e0233912. https://doi.org/10.1371/journal.pone.0233912

Runs in R. All data files are included, R code heavily commented. To reproduce run S1_file.r

### Updated tally data
At the request of PLOS ONE additional underlying individual-level data has been provided. These are still tallies taken in the field, but contain the locations of the stone structure 'sample areas' and extra individually recorded artefacts not included in the original analysis. The analysis in this folder uses these updated aggregates (see R code and CB-analysis-output.txt), in a format directly comparable to the publication. The conclusions remain the same as in the published analysis.

#### Original published text:
A Pearson’s chi-squared test demonstrates the difference in size between Cape Bruguieres assemblages is statistically significant (X2 (df = 9, N = 654) = 337.49). The simulated p-value calculated using 2000 replicates of Monte-Carlo random sampling meets the very high threshold of <0.001. The effect size, calculated using Cramér’s V is 0.71, which demonstrates this difference is strong (<0.5) and practically significant [63]. The same test was done for differenced in artefact types, which also demonstrated a statistical significance (X2 (df = 6, N = 351) = 72.27, simulated p<0.001) with a moderate to strong effect size (V = 0.45) [63].

#### Using this extra data:
A Pearson’s chi-squared test demonstrates the difference in size between Cape Bruguieres assemblages is statistically significant (X2 (df = 9, N = 687) = 351.31). The simulated p-value calculated using 2000 replicates of Monte-Carlo random sampling meets the very high threshold of <0.001. The effect size, calculated using Cramér’s V is 0.72, which demonstrates this difference is strong (<0.5) and practically significant [63]. The same test was done for differenced in artefact types, which also demonstrated a statistical significance (X2 (N = 518) = 69.87, simulated p<0.001) with a moderate to strong effect size (V = 0.37) [63]. 

### Bias
Additionally, a counter-factual was run to test sensitivity to bias. On lines 79-84 of the R code, we find that to reduce size difference from a strong to a weak effect (V < 0.1), you have to add the underwater assemblage to the land assemblage 8 times (note this effect is still significant). This implies we would have had to have missed hundreds of large tools on the platform for bias to change our conclusion, which we did not.
