# Supplementary material for: Correction: Aboriginal artefacts on the continental shelf reveal ancient drowned cultural landscapes in northwest Australia
Source: PLoS One. 2023 Jun 15;18(6):e0287490. doi: 10.1371/journal.pone.0287490 (PMC10270585; doi:10.1371/journal.pone.0287490)
Supplement: S1 File — (ZIP) [file pone.0287490.s001.zip › S2_file.txt]

[1mindexed[0m [32m0B[0m in [36m 0s[0m, [32m0B/s[0m
[1mindexed[0m [32m1.00TB[0m in [36m 0s[0m, [32m2.65PB/s[0m
                                                                            

[1mindexed[0m [32m0B[0m in [36m 0s[0m, [32m0B/s[0m
[1mindexed[0m [32m1.00TB[0m in [36m 0s[0m, [32m4.06PB/s[0m
                                                                            

-
/
                                                                            

/
                                                                            

-
                                                                            
	Pearson's Chi-squared test with simulated p-value (based on 2000
	replicates)

data:  cb_sizes_chisq
X-squared = 524.37, df = NA, p-value = 0.0004998

               data                   n                 df* 
   "cb_sizes_chisq"               "914"                 "3" 
                Xsq              cramer 
 "524.374877148465" "0.437307789244699" 

	Pearson's Chi-squared test with simulated p-value (based on 2000
	replicates)

data:  just_cb_sizes_chisq
X-squared = 351.31, df = NA, p-value = 0.0004998

                 data                     n                   df* 
"just_cb_sizes_chisq"                 "687"                   "1" 
                  Xsq                cramer 
    "351.31345900719"   "0.715103700714878" 

	Pearson's Chi-squared test with simulated p-value (based on 2000
	replicates)

data:  just_cb_sizes_chisq_cf
X-squared = 21.12, df = NA, p-value = 0.01399

                    data                        n                      df* 
"just_cb_sizes_chisq_cf"                   "2327"                      "1" 
                     Xsq                   cramer 
      "21.1201654317515"     "0.0952687498264258" 

	Pearson's Chi-squared test

data:  types
X-squared = 325.87, df = 18, p-value < 2.2e-16

               data                   n                 df* 
            "types"               "745"                 "3" 
                Xsq              cramer 
 "325.872867306654" "0.381843442921711" 

	Pearson's Chi-squared test

data:  just_cb_types_chisq
X-squared = 69.868, df = 6, p-value = 4.352e-13

                 data                     n                   df* 
"just_cb_types_chisq"                 "518"                   "1" 
                  Xsq                cramer 
   "69.8681413139584"   "0.367260917723597" 

Call:
lm(formula = Size ~ Z, data = ContextCam)

Residuals:
   Min     1Q Median     3Q    Max 
-6.491 -2.527 -0.273  1.529 33.347 

Coefficients:
            Estimate Std. Error t value Pr(>|t|)    
(Intercept)   7.1296     1.0683   6.674 2.22e-10 ***
Z            -1.2367     0.6887  -1.796    0.074 .  
---
Signif. codes:  0 ‘***’ 0.001 ‘**’ 0.01 ‘*’ 0.05 ‘.’ 0.1 ‘ ’ 1

Residual standard error: 4.824 on 208 degrees of freedom
Multiple R-squared:  0.01527,	Adjusted R-squared:  0.01053 
F-statistic: 3.225 on 1 and 208 DF,  p-value: 0.074
