# Supplementary material for: Correction: Aboriginal artefacts on the continental shelf reveal ancient drowned cultural landscapes in northwest Australia
Source: PLoS One. 2023 Jun 15;18(6):e0287490. doi: 10.1371/journal.pone.0287490 (PMC10270585; doi:10.1371/journal.pone.0287490)
Supplement: S1 File — (ZIP) [file pone.0287490.s001.zip › S2_table.xls]

## Sheet: CBC_AllArtefacts_TableToExcel
FID	Size	X	Y	Z
0		116.823	-20.4174	0.306402
1	6-8	116.823	-20.4175	0.508722
2		116.823	-20.4175	1.1816
3		116.823	-20.4174	1.28762
4		116.823	-20.4174	0.332545
5		116.823	-20.4174	0.342819
6		116.823	-20.4175	0.508722
7	6-8	116.823	-20.4174	1.132
8		116.823	-20.4174	1.132
9		116.823	-20.4174	1.132
10		116.823	-20.4174	1.132
11		116.823	-20.4167	-0.698094
12		116.82	-20.418	-1.04647
13		116.823	-20.4173	-0.21367
14		116.823	-20.4173	-0.116861
15	6-8	116.823	-20.4174	-0.194887
16	6-8	116.823	-20.4173	-0.134551
17	6-8	116.823	-20.4173	-0.134551
18	6-8	116.823	-20.4171	-0.209303
19		116.823	-20.417	-0.636307
20		116.823	-20.4169	-0.741828
21	6-8	116.825	-20.4167	-0.270619
22	10-12	116.825	-20.4165	-0.619441
23	4-6	116.823	-20.417	-0.394925
24	8-10	116.823	-20.4172	-0.436719
25	4-6	116.823	-20.4173	-0.380535
26	8-10	116.819	-20.4168	-1.34479
27		116.823	-20.4174	-0.0623054
28		116.823	-20.4174	-0.10247
29		116.823	-20.4174	-0.204446
30		116.823	-20.4174	-0.20843
31		116.823	-20.4174	-0.299332
32		116.823	-20.4173	-0.21367
33		116.823	-20.4174	0.179684
34		116.823	-20.4174	-0.0623054
35	12-14	116.823	-20.4174	-0.0597545
36		116.823	-20.4174	-0.10247
37		116.823	-20.4174	-0.134886
38		116.823	-20.4174	-0.134886
39		116.823	-20.4174	-0.204446
40		116.823	-20.4174	-0.264155
41		116.823	-20.4171	-0.209303
42		116.825	-20.4166	-0.606166
43		116.823	-20.417	-0.394925
44		116.823	-20.4172	-0.436719
45		116.823	-20.4173	-0.437627
46	4-6	116.82	-20.4169	-0.914012
47	4-6	116.82	-20.4169	-0.850327
48	4-6	116.819	-20.4163	-1.00809
49		116.82	-20.418	-1.03209
50	4-6	116.82	-20.4179	-1.18693
51		116.82	-20.4181	-1.12922
52		116.82	-20.4179	-1.10329
53		116.82	-20.4179	-1.03969
54	10-12	116.821	-20.4172	-0.552444
55	10-12	116.821	-20.4171	-0.920495
56	12-14	116.82	-20.4171	-0.577876
57	6-8	116.82	-20.417	-0.693043
58		116.82	-20.418	-1.08529
59	6-8	116.82	-20.4179	-1.14669
60		116.82	-20.418	-1.03209
61		116.82	-20.418	-1.03803
62	6-8	116.82	-20.4172	-2.00809
63	10-12	116.819	-20.4173	-2.04158
64	10-12	116.819	-20.4173	-2.06606
65	4-6	116.82	-20.417	-2.03119
66	6-8	116.82	-20.4175	-2.0678
67	10-12	116.82	-20.4175	-2.12107
68	14-16	116.82	-20.4176	-2.07336
69	20-22	116.822	-20.418	-1.61167
70	10-12	116.822	-20.418	-1.6001
71	8-10	116.822	-20.418	-1.57627
72	8-10	116.822	-20.418	-1.56911
73	8-10	116.822	-20.4183	-1.27005
74	8-10	116.822	-20.4183	-1.344
75	8-10	116.822	-20.4183	-1.33812
76	8-10	116.822	-20.4178	-1.618
77	18-20	116.822	-20.4179	-1.67818
78	6-8	116.822	-20.4179	-1.72505
79	2-4	116.822	-20.4179	-1.72763
80	10-12	116.822	-20.4183	-1.32646
81	10-12	116.822	-20.4183	-1.31556
82	8-10	116.822	-20.4178	-1.5364
83	4-6	116.822	-20.4178	-1.58113
84	8-10	116.822	-20.4178	-1.53045
85	8-10	116.822	-20.4178	-1.3823
86	4-6	116.822	-20.4178	-1.5806
87	4-6	116.822	-20.4178	-1.52164
88	2-4	116.821	-20.4178	-1.59862
89	8-10	116.817	-20.4157	-2.3
90	8-10	116.822	-20.4174	-1.56756
91	8-10	116.822	-20.4174	-1.55027
92	8-10	116.822	-20.4174	-1.56389
93	6-8	116.822	-20.4174	-1.57294
94	6-8	116.822	-20.4175	-1.38983
95	10-12	116.822	-20.418	-1.40849
96	6-8	116.822	-20.4179	-1.46149
97	2-4	116.82	-20.4176	-1.90917
98	8-10	116.82	-20.4175	-1.941
99	4-6	116.82	-20.4174	-1.83451
100	8-10	116.82	-20.4176	-1.94073
101	8-10	116.822	-20.418	-1.56119
102	12-14	116.822	-20.418	-1.44297
103	2-4	116.822	-20.418	-1.43052
104	4-6	116.822	-20.4179	-1.4436
105	10-12	116.822	-20.4179	-1.45626
106	4-6	116.822	-20.418	-1.30825
107	6-8	116.822	-20.4178	-1.31014
108	2-4	116.822	-20.4178	-1.14162
109	2-4	116.822	-20.4178	-1.15188
110	4-6	116.822	-20.4178	-1.16294
111	4-6	116.822	-20.4178	-1.27528
112	2-4	116.823	-20.4163	-1.00513
113	2-4	116.823	-20.4163	-1.00976
114	8-10	116.823	-20.4164	-1.01509
115	2-4	116.823	-20.4164	-1.00657
116	16-18	116.823	-20.4164	-0.996302
117		116.823	-20.4164	-0.991552
118	10-12	116.823	-20.4166	-1.10275
119	10-12	116.822	-20.4181	-1.31917
120		116.822	-20.418	-1.43596
121	4-6	116.822	-20.418	-1.429
122	4-6	116.822	-20.4179	-1.42047
123	4-6	116.822	-20.4179	-1.39105
124	8-10	116.822	-20.4179	-1.32899
125	10-12	116.822	-20.4179	-1.2016
126	12-14	116.822	-20.4178	-1.29499
127	2-4	116.822	-20.4178	-1.31237
128	10-12	116.822	-20.4178	-1.31088
129		116.822	-20.4178	-1.26939
130	6-8	116.822	-20.4178	-1.27907
131	12-14	116.822	-20.4177	-1.20808
132	6-8	116.822	-20.4175	-1.78221
133	8-10	116.822	-20.4175	-1.49481
134	8-10	116.822	-20.4176	-1.41183
135	8-10	116.822	-20.4176	-1.4426
136	4-6	116.822	-20.4176	-1.42142
137		116.822	-20.4176	-1.46174
138	2-4	116.822	-20.4176	-1.46058
139	10-12	116.822	-20.4176	-1.46127
140	6-8	116.822	-20.418	-1.4714
141	14-16	116.82	-20.4178	-1.394
142	12-14	116.82	-20.4172	-1.87405
143	4-6	116.82	-20.4178	-1.41697
144	12-14	116.825	-20.4163	-1.02516
145	10-12	116.824	-20.4163	-0.965036
146	8-10	116.824	-20.4163	-1.03601
147	10-12	116.824	-20.4163	-1.07784
148	10-12	116.824	-20.4163	-1.04016
149	8-10	116.824	-20.4163	-1.0293
150	10-12	116.824	-20.4163	-1.06745
151	8-10	116.824	-20.4163	-1.04235
152	40-42	116.822	-20.4172	-1.44777
153	8-10	116.822	-20.4172	-1.65162
154	8-10	116.822	-20.4172	-1.6145
155	8-10	116.822	-20.4172	-1.72805
156	4-6	116.822	-20.4172	-1.58827
157	6-8	116.822	-20.4172	-1.67574
158	6-8	116.822	-20.4172	-1.63197
159	12-14	116.821	-20.4171	-1.96846
160	8-10	116.821	-20.4171	-1.90994
161	12-14	116.821	-20.4171	-1.86748
162	8-10	116.822	-20.417	-1.7911
163	8-10	116.822	-20.417	-1.7494
164	16-18	116.822	-20.417	-1.69822
165	10-12	116.822	-20.417	-1.75827
166	8-10	116.822	-20.4169	-1.67014
167	8-10	116.822	-20.4169	-1.67858
168	6-8	116.822	-20.4169	-1.66251
169	6-8	116.822	-20.4169	-1.69917
170	6-8	116.821	-20.4171	-1.94817
171	6-8	116.821	-20.4171	-1.89604
172	4-6	116.822	-20.4171	-1.85888
173	10-12	116.822	-20.4171	-1.88732
174	4-6	116.822	-20.4171	-1.89883
175	10-12	116.822	-20.4171	-1.97211
176	6-8	116.822	-20.417	-1.72562
177	6-8	116.822	-20.417	-1.69953
178	2-4	116.822	-20.4174	-1.46422
179	4-6	116.822	-20.4175	-1.34135
180	8-10	116.822	-20.4176	-1.33137
181	2-4	116.822	-20.4178	-1.19812
182	16-18	116.821	-20.4171	-1.8929
183	2-4	116.822	-20.4174	-1.59453
184	8-10	116.822	-20.4174	-1.67179
185		116.821	-20.4167	-1.11705
186	14-16	116.821	-20.4167	-1.15891
187	6-8	116.822	-20.4173	-1.45452
188	6-8	116.822	-20.4173	-1.46888
189	6-8	116.822	-20.4173	-1.39856
190	6-8	116.822	-20.4173	-1.44273
191	6-8	116.822	-20.4173	-1.49246
192	8-10	116.822	-20.4173	-1.50373
193		116.822	-20.4173	-1.46297
194	4-6	116.822	-20.4173	-1.4322
195	14-16	116.822	-20.4173	-1.5031
196	4-6	116.822	-20.4173	-1.47157
197		116.822	-20.4173	-1.40302
198	8-10	116.822	-20.4173	-1.44366
199	8-10	116.821	-20.4175	-1.8482
200	6-8	116.821	-20.4178	-1.61821
201	4-6	116.822	-20.417	-1.70292
202	2-4	116.822	-20.4172	-1.64403
203	8-10	116.822	-20.4172	-1.61336
204	8-10	116.82	-20.4172	-1.55957
205		116.82	-20.4171	-1.60928
206		116.82	-20.4171	-1.5927
207		116.82	-20.4171	-1.5634
208	10-12	116.822	-20.4182	-1.29159
209	10-12	116.822	-20.4183	-1.27127
210		116.822	-20.4178	-1.47145
211		116.821	-20.4185	-1.2199
212		116.822	-20.4177	-1.62258
213	14-16	116.821	-20.4185	-0.11521
214		116.82	-20.4175	-1.98009
215	2-4	116.82	-20.4171	-1.74751
216	2-4	116.82	-20.4171	-1.70676
217	8-10	116.82	-20.4168	-1.52391
218	6-8	116.82	-20.4171	-1.91398
219	10-12	116.819	-20.4172	-2.01694
220	10-12	116.819	-20.4172	-2.00072
221	6-8	116.819	-20.4171	-1.99997
222	42-44	116.819	-20.417	-2.04024
223	8-10	116.819	-20.417	-2.0203
224	22-24	116.819	-20.4168	-1.89682
225		116.819	-20.4168	-1.88216
226	8-10	116.819	-20.4167	-1.70576
227	6-8	116.819	-20.4168	-1.84164
228	22-24	116.819	-20.4171	-1.99766
229	6-8	116.819	-20.4171	-1.9466
230	8-10	116.819	-20.4166	-1.45044
231	6-8	116.819	-20.4165	-1.47177
232	10-12	116.822	-20.4179	-1.75315
233		116.822	-20.4179	-1.71431
234	10-12	116.821	-20.4176	-1.87332
235	8-10	116.822	-20.4176	-1.86144
236		116.822	-20.4179	-1.65311
237	6-8	116.822	-20.4179	-1.67362
238		116.822	-20.4179	-1.69168
239		116.822	-20.4179	-1.74758
240	2-4	116.822	-20.4179	-1.76702
241	4-6	116.822	-20.418	-1.73337
242	8-10	116.822	-20.4179	-1.73758
243	6-8	116.822	-20.4179	-1.71213
244	12-14	116.822	-20.4179	-1.7328
245	12-14	116.822	-20.4179	-1.70296
246	6-8	116.822	-20.4179	-1.70932
247	4-6	116.821	-20.418	-1.76137
248	8-10	116.821	-20.418	-1.72464
249	4-6	116.821	-20.418	-1.6509
250	6-8	116.821	-20.418	-1.31873
251	10-12	116.82	-20.4177	-1.90958
252	8-10	116.82	-20.4176	-1.85228
253	12-14	116.82	-20.4176	-1.88288
254	8-10	116.82	-20.4175	-1.93994
255	10-12	116.82	-20.4175	-1.91117
256	6-8	116.82	-20.4171	-1.77263
257	8-10	116.82	-20.4171	-1.77024
258	14-16	116.82	-20.4171	-1.87406
259	8-10	116.82	-20.4173	-1.8579
260	10-12	116.82	-20.4174	-1.99749
261	10-12	116.82	-20.4175	-1.9595
262	10-12	116.82	-20.4174	-1.95603
263	6-8	116.82	-20.4169	-1.82824
264	14-16	116.82	-20.4168	-1.80966
265	10-12	116.82	-20.4168	-1.81462
266	10-12	116.82	-20.4171	-1.96451
267	8-10	116.82	-20.4174	-1.97098
268	12-14	116.82	-20.4174	-1.95203
