# Supplementary material for: Correction: Aboriginal artefacts on the continental shelf reveal ancient drowned cultural landscapes in northwest Australia
Source: PLoS One. 2023 Jun 15;18(6):e0287490. doi: 10.1371/journal.pone.0287490 (PMC10270585; doi:10.1371/journal.pone.0287490)
Supplement: S1 File — (ZIP) [file pone.0287490.s001.zip › S3_table.xlsx]

## Sheet: DHSC All Recovered Artefacts
Artefact ID	Latitude	Longitude	Elevation (in metres)	Size	Type	Weight	Max Length	Max Width	Max Thickness	Material	Colour	Quality	Flake Shape	Platform Count	Platform Surface	Overhang Removal	Dorsal Scar Count	Cortex %	Heat Fracture %	Termination	Modification	Retouch Type	Retouch Location	Retouch Total L (mm)	Translucent?	Inclusions?	Cortex Location	Cortex Type	Battering/Edge Damage	Marine Growth	Photogrammetry	Drawn
DHSC-CB-A01	-20.418	116.822	-1.3	6 - 8 cm	Flake Complete	135.9	5.7	6.8	2.7	Granophyre - FG	Grey	Good	wide	1	plain		1	20	0		usewear	Coarse	Lateral edges	68	No	No	Back	Beach	Yes	Worm tubes
DHSC-CB-A02	-20.4178	116.822	-1.2	4 - 6 cm	Flake Complete	47.8	4.2	5.7	1.4	Granophyre - MG	Grey	Medium	wide	1	plain		3	0	0	hinge			Lateral Distal	84	No	No			Yes	Lichen and incipient coral
DHSC-CB-A03	-20.4178	116.822	-1.3	2 - 4 cm	Flake Complete	3.7	1.9	2.4	0.8	Granophyre - FG	Grey		wide	1	plain	No	0		0	Plain	unmodified				No	No			No	Lichen, coral
DHSC-CB-A04	-20.4178	116.822	-1.1	2 - 4 cm	Flake Fragment	6.2	3.5	1.8	0.7	Granophyre - FG	Grey	Good													No	No
DHSC-CB-A05	-20.4178	116.822	-1.2	4 - 6 cm	Flake Distal	34.6	4.7	5.2	1.1	Granophyre - FG	Grey	Good	wide				3	0			unmodified				No	No			Yes	Small amounts of lichen and worms
DHSC-CB-A06	-20.4178	116.822	-1.3	2 - 4 cm	Flake Complete	13	3.2	2.9	0.9	Granophyre - MG		Good	long	1	plain		2	20			unmodified								No	All over
DHSC-CB-A07	-20.418	116.822	-1.4	2 - 4 cm	Flake LB	4.7	2.6	2.4	0.8	Granophyre - FG	Black	Good	long	1	plain		2	0			unmodified				No	Yes			No	Small amount of lichen
DHSC-CB-A08	-20.418	116.822	-1.4	4 - 6 cm	Flake Fragment	15.8	5.2	2.9	1	Granophyre - Porphyritic	Dark Grey				plain										No	Yes			No	Muddy crustrations
DHSC-CB-A09	-20.4179	116.822	-1.5	4 - 6 cm	Flake Complete	58.3	5.8	5.3	2.2	Granophyre - FG	Dark Grey	Good					1	20							No	No
DHSC-CB-A10	-20.4179	116.822	-1.4	10 - 12 cm	Core MP	382.3	10.3	9.2	3.7	Granophyre - MG	Dark Grey	Good		2							usewear				No	Yes					Yes	Yes
DHSC-CB-A11	-20.4174	116.82	-1.8	8 - 10 cm	Flake LB	89.3	8.2	5.2	2	Granophyre - FG	Light Grey	Good	long		plain		3			feather	unmodified				No	No			Yes	Lots	Yes	Yes
DHSC-CB-A12	-20.4175	116.82	-1.9	4 - 6 cm	Flake Fragment	48.6	5.2	5.2	1.2				squat																		Yes
DHSC-CB-A13	-20.4176	116.82	-1.9	8 - 10 cm		126.9	8.7	6	3.7																					Huge amount of marine growth
DHSC-CB-A14	-20.4175	116.822	-1.4	10 - 12 cm	Flake Complete	182	10	7.4	2.5	Granophyre - FG	Light Grey						3								No	No				Lichen all over	Yes
DHSC-CB-A15	-20.4157	116.817	-2.3	8 - 10 cm	Flake Complete	171	8.8	5.9	2.9																					Pink and white Lichen all over
DHSC-CB-A16	-20.4176	116.82	-1.9	8 - 10 cm		108.4	9.8	5.4	2
DHSC-CB-A17	-20.4174	116.822	-1.6	8 - 10 cm		157	9	7.8	1.8	Granophyre - FG	Grey														No	No				Lots
DHSC-CB-A18	-20.4174	116.822	-1.6	6 - 8 cm		94.2	7.8	7.6	1.7	Granophyre - FG	Dark Grey						2								No	No
DHSC-CB-A19	-20.4179	116.822	-1.5	2 - 4 cm	Flake Proximal	7.8	2.5	2.8	0.6				wide		plain		1	0			unmodified
DHSC-CB-A20	-20.4174	116.822	-1.6	8 - 10 cm		317	9.9	9.6	3.2								2													Pink and purple growth	Yes	Yes
DHSC-CB-A21	-20.4174	116.822	-1.6	6 - 8 cm		146.2	7.8	6.2	2.4	Granophyre - FG	Grey														No	No				Almost all over
DHSC-CB-A22	-20.418	116.822	-1.4	6 - 8 cm		63.5	6.9	4	2.5	Granophyre - Porphyritic	Dark Grey														No	Yes
DHSC-CB-A23	-20.418	116.822	-1.6	12 - 14 cm	Core Tool	600	13	9	6.5	Granophyre - FG	Dark Green												Around edges	250	No	No				All over the rock	Yes	Yes
DHSC-FF-A01	-20.5043	116.821	-1.2	10 - 12 cm	Core Tool	380	10	10	4.2	Granophyre - FG																				Small amount	Yes
DHSC-CB-A25	-20.4179	116.822	-1.7	6 - 8 cm	Flake Proximal	70	7	6.1	1.2	Granophyre - CG	Grey	Poor	Wide	-	-	Yes	-	-	-	-	-	-	-	-	No	No	-	-	-	90 - 100%
DHSC-CB-A26	-20.4179	116.822	-1.7	2 - 4 cm	Flake Complete	10	3.4	3	0.5	Granophyre - CG	Dark Grey	Poor	Wide		-	-	-	-	-	Feather		-	-	-	No	No	-	-	-	70 - 80%
DHSC-CB-A27	-20.4179	116.822	-1.7	10 - 12 cm	Flake Complete	259	11.4	9	2.3	Granophyre - MG	Dark Grey	Medium	Wide	-	-	No	1	?	-	Axial	Possible usewear	Notched	Right LM	25	No	No	Unclear	-	Yes	0.95
DHSC-CB-A28	-20.4179	116.822	-1.8	10 - 12 cm	Flake Complete	251	11.1	8.3	3.3	Granophyre - CG	Grey	Poor	Squat	-	-	Yes	-	-	-	Axial	Usewear Left, Right and Distal Margin	-	-	-	No	No	-	-	-	50 - 60%
DHSC-CB-A29	-20.4171	116.821	-1.9	16 - 18 cm	Flake Complete	469	17.1	8.7	3	Granophyre - MG	Dark Grey	Medium	Wide	-	-	No	-	-	-	Feather	Usewear Right LM	-	-	-	No	-	-	-	-	0.95	Yes	Yes
DHSC-CB-A30	-20.4173	116.822	-1.4	6 - 8 cm	Flake Complete	30	6.5	3.4	0.8	Granophyre - MG	Dark Grey	Medium	Wide	-	-	Yes	-	0	-	Axial	Usewear left, right and distal margins	-	-	-	-	-	-	-	Yes, Lateral margins	10 - 20%	Yes	Yes
DHSC-CB-A31	-20.4172	116.82	-1.6	8 - 10 cm	Inconclusive - refer to notes	184	8.5	7.2	1.8	Granophyre - MG	Light Grey	Medium	-	-	-	-	-	-	-	-	-	-	-	-	No	No	-	-	-	30 - 40%
DHSC-CB-A32	-20.4178	116.822	-1.5	4 - 6 cm	Flake Complete	10	4.1	2.6	0.5	Granophyre - MG	Dark Grey	Medium	Long	1		No	-	0	-	Plunge	Usewear L and R LM	-	-	-	-	-	-	-	-	10 - 20%
DHSC-CB-A33	-20.4176	116.822	-1.4	8 - 10 cm	Flake Complete	68	8.7	4.5	1.2	Granophyre - CG	Grey	Poor	Wide	-	-	No	-	-	-	Axial	Potential usewear on L and R LM	-	-	-	No	No	-	-	-	60 - 70%	Yes
DHSC-CB-A34	-20.4179	116.822	-1.4	4 - 6 cm	Flake Proximal	73	5.9	5.2	2	Granophyre - MG	Grey	Medium	Wide	-	-	No	-	-	-	-	Usewear left and right LM	-	-	-	No	No	-	-	-	20 - 30%	Yes	Yes
DHSC-CB-A35	-20.4167	116.821	-1.2	14 - 16	Flake Complete	623	15.1	10.1	3.8	Granophyre - MG	Dark Grey	Medium	Wide	-	-	Yes	-	-	-	Hinge	Usewear on Distal Margin	-	-	-	No	No	-	-	-	90 - 100%
DHSC-CB-A36	-20.4166	116.823	-1.1	10 - 12 cm	-	552	10	7	6.7	Granophyre - MG	Dark Grey	Medium	-	-	-	-	-	-	-	-	-	-	-	-	-	-	-	-	Possibly	70 - 80%
DHSC-CB-A37	-20.4164	116.823	-1	16 - 18 cm	Core Tool	1860	17	12	7.7	Granophyre - MG	Light Grey	Good	-	3			5		20	-	Retouch, usewear, edge damage	-	-	-	No	No	-	-	Yes	0.9	Yes	Yes
DHSC-CB-A38	-20.4172	116.822	-1.6	8 - 10 cm	Flake Complete	197	9.3	8.8	2.3	Granophyre - MG	Dark Grey	Medium	Wide			No	-	-	-	Feather	Usewear Distal, Left and Right Margins	-	-	-	No	No	-	-	-	-	Yes
DHSC-CB-A39	-20.4183	116.822	-1.2	10 - 12 cm	Flake Complete	229	10.5	7	2.8	Granophyre - CG	Blue Grey	Poor	Wide	-	-	Yes	-	-	-	Axial	Right LM	-	-	-	No	No	-	-	-	80 - 90%
DHSC-CB-A40	-20.4183	116.822	-1.3	8 - 10 cm	Hammerstone/Muller	467	8	7.6	4.5	Granophyre - MG	Dark Grey	Medium	-	-	-	-	-	-	-	-	-	-	-	-	No	No	-	-	Yes	0.95	Yes	Yes
DHSC-CB-A41	-20.4172	116.822	-1.6	8 - 10 cm	Flake Complete	84	8.8	6.3	1.5	Granophyre - CG	Dark Grey	Poor	Wide		-	No	-	-	-	Feather	-	-	-	-	No	No	-	-	-	90 - 100%
DHSC-CB-A42	-20.4173	116.819	-2	10 - 12 cm	Flake Complete	330	10.2	7.3	3.1	Granophyre - CG	Dark Grey	Poor	Wide	-	-	No	-	-	-	Axial	Usewear Distal, Left and Right Margins	Notch	Distal, left and right LM	Approx 120	No	No	-	-	-	90 - 100%	Yes
DHSC-CB-A43	-20.417	116.822	-1.7	4 - 6 cm	Rock or TBFM	32	5.4	2.7	1.7	Granophyre - CG	Blue Grey	Poor	-	-	-	-	-	-	-	-	-	-	-	-	-	-	-	-	-	80 - 90%
DHSC-CB-A44	-20.417	116.819	-2	8 - 10 cm	Flake Complete	142	9.7	6.8	2.7	Granophyre	Dark Grey	Poor	Wide	-	-	-	-	-	-	Feather	Usewear Distal, Left and Right Margins	-	-	-	No	No	-	-		0.99	Yes	Yes
DHSC-CB-A45	-20.4173	116.822	-1.5	4 - 6 cm	Flake Complete	40	6	3.8	1.5	Granophyre - MG	Grey	Poor	Squat	-	-	-	-	-	-	Feather	Usewear Distal, Left and Right Margins	-	-	-	No	No	-	-	-	60 - 70%	Yes
DHSC-CB-A46	-20.4178	116.822	-1.6	8 - 10 cm	Core tool/Hammerstone	467	9.3	7.8	4.2	Granophyre - MG	Dark Grey	Medium	-	-	-	-	-	-	40	-	Usewear and retouch	Multiple notch/denticulation		Approx 250	No	No		-	Yes	70 - 80%	Yes
DHSC-WH1-A01	-20.4838	116.825	-14	6 - 8 cm	Flake Complete	101	6.6	5.5	2.1	Granophyre - MG	Grey	Average	Wide	-	-	Yes	-	-	-	Axial	Usewear Right LM	-	-	-	No	No	-	-	-	80 - 90%	Yes	Yes
