# Supplementary material for: Correction: Aboriginal artefacts on the continental shelf reveal ancient drowned cultural landscapes in northwest Australia
Source: PLoS One. 2023 Jun 15;18(6):e0287490. doi: 10.1371/journal.pone.0287490 (PMC10270585; doi:10.1371/journal.pone.0287490)
Supplement: S1 File — (ZIP) [file pone.0287490.s001.zip › S4_table.csv]

ID	Longitude	Latitude	02 Count	03 Size	03 Type	06 Material	19 Battering/Edge Damage
FT5-006	116.822689	-20.417805	8	2 - 4 cm	Flake Fragment	Granophyre - FG
FT5-007	116.822708	-20.417819	3	2 - 4 cm	Flake Fragment	Granophyre - FG
FT5-008	116.822665	-20.4179	1	6 - 8 cm	Flake Fragment	Granophyre - FG
FT5-008	116.822665	-20.4179	4	6 - 8 cm	Flake Complete	Granophyre - FG
FT5-008	116.822665	-20.4179	11	2 - 4 cm	Flake Complete	Granophyre - FG
FT5-008	116.822665	-20.4179	1	6 - 8 cm	Core SP	Granophyre - FG
FT5-009	116.82266	-20.417961	1	4 - 6 cm	Flake Complete	Granophyre - Porphyritic	Yes
FT5-009	116.82266	-20.417961	11	2 - 4 cm	Flake Complete	Granophyre - FG
FT5-009	116.82266	-20.417961	4	6 - 8 cm	Flake Complete	Granophyre - FG
FT5-010	116.822168	-20.418498	1	2 - 4 cm	Flake Complete	Granophyre - FG
FT5-010	116.822168	-20.418498	1	8 - 10 cm	Flake Complete	Granophyre - FG
FT5-010	116.822168	-20.418498	4	6 - 8 cm	Flake Complete	Granophyre - FG
FT5-010	116.822168	-20.418498	1	6 - 8 cm	Core SP	Granophyre - FG
FT5-011	116.822142	-20.418525	1	16 - 18 cm	Core MP	Granophyre - FG	Yes
FT5-011	116.822142	-20.418525	3	4 - 6 cm	Flake Complete	Granophyre - FG
FT5-012	116.821966	-20.418619	6	2 - 4 cm	Flake Fragment	Granophyre - FG
FT5-013	116.821963	-20.418649	8	4 - 6 cm	Flake Complete	Granophyre - FG
FT5-013	116.821963	-20.418649	1	8 - 10 cm	Flake Complete	Granophyre - FG
FT5-014	116.82197	-20.418689	6	4 - 6 cm	Flake Complete	Granophyre - FG
FT5-014	116.82197	-20.418689	2	8 - 10 cm	Flake Complete	Granophyre - FG
FT5-014	116.82197	-20.418689	1	8 - 10 cm	Core SP	Granophyre - FG
FT5-015	116.822036	-20.418728	8	2 - 4 cm	Flake Complete	Granophyre - FG
FT5-015	116.822036	-20.418728	1	8 - 10 cm	Flake Complete	Granophyre - FG
FT5-016	116.821946	-20.418746	2	4 - 6 cm	Flake Complete	Granophyre - FG
FT5-016	116.821946	-20.418746	1	12 - 14 cm	Flake Complete	Granophyre - CG
FT5-017	116.821934	-20.418703	17	2 - 4 cm	Flake Complete	Granophyre - FG
FT5-017	116.821934	-20.418703	3	4 - 6 cm	Flake Complete	Granophyre - FG
FT5-017	116.821934	-20.418703	1	8 - 10 cm	Flake Complete	Granophyre - FG
FT5-018	116.821916	-20.418608	1	4 - 6 cm	Flake Complete	Granophyre - FG
FT5-018	116.821916	-20.418608	2	2 - 4 cm	Flake Complete	Granophyre - FG
FT5-019	116.821754	-20.418792	12	4 - 6 cm	Flake Complete	Granophyre - FG
FT5-019	116.821754	-20.418792	3	2 - 4 cm	Flake Complete	Granophyre - FG
FT5-020	116.821741	-20.418831	1	2 - 4 cm	Flake Complete	Granophyre - FG
FT5-021	116.821786	-20.418704	3	4 - 6 cm	Flake Complete	Granophyre - FG
FT5-021	116.821786	-20.418704	2	2 - 4 cm	Flake Complete	Granophyre - FG
FT5-022	116.821643	-20.418724	2	2 - 4 cm	Flake Complete	Granophyre - FG
FT5-022	116.821643	-20.418724	7	6 - 8 cm	Flake Complete	Granophyre - FG
FT5-022	116.821643	-20.418724	5	4 - 6 cm	Flake Complete	Granophyre - FG
FT5-022	116.821643	-20.418724	1	4 - 6 cm	Core SP	Granophyre - FG
FT5-023	116.821624	-20.418782	1	4 - 6 cm	Flake Complete	Granophyre - FG
FT5-023	116.821624	-20.418782	2	2 - 4 cm	Flake Complete	Granophyre - FG
FT5-025	116.821349	-20.419006	3	2 - 4 cm	Flake Complete	Granophyre - FG
FT5-025	116.821349	-20.419006	2	6 - 8 cm	Flake Complete	Granophyre - FG
FT5-025	116.821349	-20.419006	4	4 - 6 cm	Flake Complete	Granophyre - FG
FT5-026	116.821142	-20.418924	2	4 - 6 cm	Flake Complete	Granophyre - FG
FT5-026	116.821142	-20.418924	2	2 - 4 cm	Flake Complete	Granophyre - FG
FT5-027	116.821142	-20.419031	4	6 - 8 cm	Flake Complete	Granophyre - FG
FT5-027	116.821142	-20.419031	9	4 - 6 cm	Flake Complete	Granophyre - FG
FT5-028	116.82105	-20.41901	1	4 - 6 cm	Flake Complete	Granophyre - FG
FT5-029	116.821024	-20.419042	12	4 - 6 cm	Flake Complete	Granophyre
FT5-029	116.821024	-20.419042	1	6 - 8 cm	Flake Complete	Granophyre - FG
FT5-029	116.821024	-20.419042	6	2 - 4 cm	Flake Complete	Granophyre - FG
FT5-030	116.820889	-20.418932	2	2 - 4 cm	Flake Complete	Granophyre - FG
FT5-031	116.820307	-20.418849	3	4 - 6 cm	Flake Complete	Granophyre - FG
FT5-031	116.820307	-20.418849	3	2 - 4 cm	Flake Complete	Granophyre - FG
FT5-033	116.820296	-20.418865	3	4 - 6 cm	Flake Complete
FT5-035	116.82023	-20.418834	1	4 - 6 cm	Flake Complete	Granophyre - FG
FT5-036	116.820085	-20.418823	8	4 - 6 cm	Flake Complete	Granophyre - FG
FT5-036	116.820085	-20.418823	1	6 - 8 cm	Flake Complete	Granophyre - FG
FT5-039	116.81991	-20.418736	3	2 - 4 cm	Flake Complete	Granophyre - FG
FT5-039	116.81991	-20.418736	1	4 - 6 cm	Flake Complete	Granophyre - FG
FT5-041	116.819848	-20.418702	3	2 - 4 cm	Flake Complete	Granophyre - FG
FT5-042	116.81986	-20.418691	1	2 - 4 cm	Flake Complete	Granophyre - FG
FT5-043	116.819677	-20.418529	2	4 - 6 cm	Flake Complete	Granophyre - FG
FT6-016	116.818831	-20.417253	12	2 - 4 cm	Flake Fragment	Granophyre - FG
FT6-016	116.818831	-20.417253	25	0 - 2 cm	Flake Fragment	Granophyre - FG
FT6-016	116.818831	-20.417253	1	2 - 4 cm	Flake LB
FT6-016	116.818831	-20.417253	1	2 - 4 cm	Flake LB
FT6-017	116.819646	-20.418252	1	4 - 6 cm	Flake Complete
FT6-017	116.819646	-20.418252	6	4 - 6 cm	Flake Fragment	Granophyre - FG
FT6-017	116.819646	-20.418252	8	2 - 4 cm	Flake Fragment	Granophyre - FG
FT6-018	116.819625	-20.418288	6	4 - 6 cm	Flake Complete
FT6-018	116.819625	-20.418288	5	2 - 4 cm	Flake Complete
FT6-018	116.819625	-20.418288	1	4 - 6 cm	Flake Complete
FT6-018	116.819625	-20.418288	5	6 - 8 cm	Core SP
FT6-018	116.819625	-20.418288	1	4 - 6 cm	Core MP
FT6-019	116.819554	-20.418278	4	2 - 4 cm	Flake Fragment
FT6-020	116.819505	-20.418311	31	4 - 6 cm		Granophyre - FG
FT6-020	116.819505	-20.418311	42	2 - 4 cm		Granophyre - FG
FT6-020	116.819505	-20.418311	1	4 - 6 cm	Flake Complete
FT6-020	116.819505	-20.418311	1	4 - 6 cm	Flake Complete
FT6-021	116.819522	-20.418392	12	4 - 6 cm	Flake Fragment
FT6-021	116.819522	-20.418392	34	2 - 4 cm	Flake Fragment
FT6-021	116.819522	-20.418392	1	4 - 6 cm	Flake LB
FT6-021	116.819522	-20.418392	1	6 - 8 cm	Flake Fragment
FT6-021	116.819522	-20.418392	1	4 - 6 cm	Flake Complete
FT6-022	116.819545	-20.418423	3	4 - 6 cm	Flake Complete
FT6-022	116.819545	-20.418423	1	4 - 6 cm	Flake LB
FT6-022	116.819545	-20.418423	6	2 - 4 cm	Flake Complete
FT6-023	116.819569	-20.418459	14	2 - 4 cm
FT6-023	116.819569	-20.418459	3	4 - 6 cm
FT6-024	116.821697	-20.418737	1	4 - 6 cm	Flake LB
FT6-024	116.819692	-20.418484	5	4 - 6 cm
FT6-024	116.819692	-20.418484	10	2 - 4 cm
FT6-024	116.819692	-20.418484	1	4 - 6 cm	Flake Complete
FT6-919	116.822046	-20.418448	1	>20	Core MP	Granophyre - FG
FT6-920	116.82206	-20.418501	1	4 - 6 cm	Flake Complete	Granophyre - FG
FT6-921.02	116.821944	-20.418599	1	4 - 6 cm	Flake Complete	Andesite - Basalt
FT6-921.01	116.821944	-20.418599	1	4 - 6 cm	Flake Complete	Granophyre - FG
FT6-922	116.821879	-20.418632	1	4 - 6 cm	Flake LB	Granophyre - FG
FT6-923	116.821732	-20.418716	1	4 - 6 cm	Flake Complete	Granophyre - FG
FT6-924	116.82113	-20.418855	1	4 - 6 cm		Granophyre - FG
FT6-925	116.820875	-20.418859	1	6 - 8 cm	Core SP	Granophyre - FG
