# Supplementary material for: Correction: Aboriginal artefacts on the continental shelf reveal ancient drowned cultural landscapes in northwest Australia
Source: PLoS One. 2023 Jun 15;18(6):e0287490. doi: 10.1371/journal.pone.0287490 (PMC10270585; doi:10.1371/journal.pone.0287490)
Supplement: S1 File — (ZIP) [file pone.0287490.s001.zip › S5_table.csv]

	Core SP	Core MP	Core Tool	Complete Flakes	Flake LB	Debitage	Other
DI Land	6	10	0	75	32	41	5
DI Intertidal	11	18	1	20	3	4	1
CB Channel	0	1	3	22	2	6	1
CB Platform	10	3	0	238	6	226	0
