# Supplementary material for: Correction: Aboriginal artefacts on the continental shelf reveal ancient drowned cultural landscapes in northwest Australia
Source: PLoS One. 2023 Jun 15;18(6):e0287490. doi: 10.1371/journal.pone.0287490 (PMC10270585; doi:10.1371/journal.pone.0287490)
Supplement: S1 File — (ZIP) [file pone.0287490.s001.zip › S6_table.csv]

Location	0-2cm	2-4cm	4-6cm	6-8cm	8-10cm	10-12cm	12-14cm	14-16cm	16-18cm	18-20cm
CB Channel	0	18	30	44	53	36	13	7	3	1
CB Platform	25	237	174	37	7	0	1	0	1	0
DI Intertidal	0	4	2	6	9	16	10	3	2	3
DI Land	24	59	33	26	17	10	3	0	0	0
